# Supplementary material for: A three-step approach identifies novel shear stress-sensitive endothelial microRNAs involved in vasculoprotective effects of high-intensity interval training (HIIT)
Source: Oncotarget. 2019 Jun 4;10(38):3625–40. (PMC6557206)
Supplement: Supplementary file 2 [file oncotarget-10-3625-s002.xlsx]

## Sheet: regulated miRNAs
miRNA ID	type/ strand	cell type/ origin	shear rate (dyn/cm2)	duration (h)	tested condition	in vitro/in vivo	up/down regulation	magnitude of change	array size	Reference
1	3p	collateral vessels	-	-	FSS vs. con	in vivo	up	2.505729499	3100	Guan, Y. [2017]
7	-	HUVEC	12	12	LS vs. SC	in vitro	down	0.09	569	Qin, X. [2009]
9	a-5p	collateral vessels	-	-	FSS vs. con	in vivo	down	2.880165289	3100	Guan, Y. [2017]
10	b-5p	collateral vessels	-	-	FSS vs. con	in vivo	down	2.580960549	3100	Guan, Y. [2017]
10	a-5p	collateral vessels	-	-	FSS vs. con	in vivo	down	2.361033011	3100	Guan, Y. [2017]
10	a	HUVEC	12	12	LS vs. SC	in vitro	up	0.87	569	Qin, X. [2009]
10	b	HUVEC	12	12	LS vs. SC	in vitro	up	0.43	569	Qin, X. [2009]
15	a	HUVEC	12	12	LS vs. SC	in vitro	up	1.15	569	Qin, X. [2009]
15	b	HUVEC	12	12	LS vs. SC	in vitro	down	0.25	569	Qin, X. [2009]
16	-	HUVEC	12	12	LS vs. SC	in vitro	down	0.16	569	Qin, X. [2009]
16	-	HUVEC	12	24	PS vs. SC	in vitro	down	0.5 ± 0.1	856	Wang, K. [2009]
17	-	HUVEC	12	24	PS vs. SC	in vitro	down	-	856	Wang, K. [2009]
19	a	HUVEC	12	12	LS vs. SC	in vitro	up	1.87	569	Qin, X. [2009]
19	b	HUVEC	12	24	PS vs. SC	in vitro	down	0.3 ± 0.1	856	Wang, K. [2009]
19	a	HUVEC	15	24	US vs. SC	in vitro	up	3.957717	384	Weber, M. [2010]
20	b	HUVEC	12	12	LS vs. SC	in vitro	up	0.18	569	Qin, X. [2009]
20	a	HUVEC	12	12	LS vs. SC	in vitro	down	0.26	569	Qin, X. [2009]
20	a	HUVEC	12	24	PS vs. SC	in vitro	down	-	856	Wang, K. [2009]
20	b	HUVEC	12	24	PS vs. SC	in vitro	down	-	856	Wang, K. [2009]
21	3p	collateral vessels	-	-	FSS vs. con	in vivo	up	4.637785208	3100	Guan, Y. [2017]
21	-	HUVEC	12	12	LS vs. SC	in vitro	up	0.23	569	Qin, X. [2009]
21	-	HUVEC	15	24	US vs. SC	in vitro	up	5.195693	384	Weber, M. [2010]
23	a-3p	collateral vessels	-	-	FSS vs. con	in vivo	down	2.495616162	3100	Guan, Y. [2017]
23	a-5p	collateral vessels	-	-	FSS vs. con	in vivo	up	2.866151101	3100	Guan, Y. [2017]
23	b-3p	collateral vessels	-	-	FSS vs. con	in vivo	down	2.135993695	3100	Guan, Y. [2017]
23	b	HUVEC	12	12	LS vs. SC	in vitro	up	0.12	569	Qin, X. [2009]
23	a	HUVEC	12	12	LS vs. SC	in vitro	up	0.09	569	Qin, X. [2009]
23	b	HUVEC	12	24	PS vs. SC	in vitro	up	1.7 ± 0.4	856	Wang, K. [2009]
23	a	HUVEC	12	24	PS vs. SC	in vitro	up	-	856	Wang, K. [2009]
23	b	HUVEC	15	24	US vs. SC	in vitro	up	3.314732	384	Weber, M. [2010]
24	5p	collateral vessels	-	-	FSS vs. con	in vivo	down	2.39063622	3100	Guan, Y. [2017]
24	-	HUVEC	12	12	LS vs. SC	in vitro	down	0.26	569	Qin, X. [2009]
24	-	HUVEC	15	24	US vs. SC	in vitro	up	2.139921	384	Weber, M. [2010]
25	-	HUVEC	12	12	LS vs. SC	in vitro	down	0.17	569	Qin, X. [2009]
26	a-5p	collateral vessels	-	-	FSS vs. con	in vivo	down	3.478532104	3100	Guan, Y. [2017]
26	b-5p	collateral vessels	-	-	FSS vs. con	in vivo	down	2.649331845	3100	Guan, Y. [2017]
26	b	HUVEC	12	12	LS vs. SC	in vitro	up	0.64	569	Qin, X. [2009]
26	a	HUVEC	12	12	LS vs. SC	in vitro	down	0.30	569	Qin, X. [2009]
27	a	HAEC	12	24	LS vs. SC	in vitro	up	2.01±0.32	380	Chen, L.J. [2015]
27	b-3p	collateral vessels	-	-	FSS vs. con	in vivo	down	2.37321744	3100	Guan, Y. [2017]
27	a-3p	collateral vessels	-	-	FSS vs. con	in vivo	down	2.699275761	3100	Guan, Y. [2017]
27	b	HUVEC	15	24	OS vs. LS	in vitro	down	0.89	856	Ni, C. [2011]
27	a	HUVEC	12	12	LS vs. SC	in vitro	up	0.82	569	Qin, X. [2009]
27	b	HUVEC	12	24	PS vs. SC	in vitro	up	2.3 ± 1.1	856	Wang, K. [2009]
27	b	HUVEC	15	24	US vs. SC	in vitro	up	1.652452	384	Weber, M. [2010]
28	3p	collateral vessels	-	-	FSS vs. con	in vivo	down	2.420138889	3100	Guan, Y. [2017]
28	5p	HUVEC	12	12	LS vs. SC	in vitro	up	0.86	569	Qin, X. [2009]
28	5p	collateral vessels	-	-	FSS vs. con	in vivo	down	2.83042344	3100	Guan, Y. [2017]
29	b	HAEC	12	24	LS vs. SC	in vitro	up	2.05±0.30	380	Chen, L.J. [2015]
29	b-3p	collateral vessels	-	-	FSS vs. con	in vivo	down	2.78013317	3100	Guan, Y. [2017]
29	c-3p	collateral vessels	-	-	FSS vs. con	in vivo	down	2.570647336	3100	Guan, Y. [2017]
29	c	HUVEC	12	12	LS vs. SC	in vitro	up	1.96	569	Qin, X. [2009]
30	c-3p	collateral vessels	-	-	FSS vs. con	in vivo	up	2.707609756	3100	Guan, Y. [2017]
30	c-5p	collateral vessels	-	-	FSS vs. con	in vivo	down	2.774625087	3100	Guan, Y. [2017]
30	a-3p	collateral vessels	-	-	FSS vs. con	in vivo	down	3.848484848	3100	Guan, Y. [2017]
30	a-5p	collateral vessels	-	-	FSS vs. con	in vivo	down	2.712940006	3100	Guan, Y. [2017]
30	b-5p	collateral vessels	-	-	FSS vs. con	in vivo	down	2.305271642	3100	Guan, Y. [2017]
30	d-5p	collateral vessels	-	-	FSS vs. con	in vivo	down	2.153802865	3100	Guan, Y. [2017]
30	e-5p	collateral vessels	-	-	FSS vs. con	in vivo	down	2.152844478	3100	Guan, Y. [2017]
30	b	HUVEC	12	12	LS vs. SC	in vitro	up	0.77	569	Qin, X. [2009]
30	a	HUVEC	12	12	LS vs. SC	in vitro	up	0.72	569	Qin, X. [2009]
30	a	HUVEC	15	24	US vs. SC	in vitro	up	2.519366	384	Weber, M. [2010]
30	d	HUVEC	15	24	US vs. SC	in vitro	up	1.907097	384	Weber, M. [2010]
33	5p	collateral vessels	-	-	FSS vs. con	in vivo	down	2.148591392	3100	Guan, Y. [2017]
34	b-3p	collateral vessels	-	-	FSS vs. con	in vivo	down	2.023000868	3100	Guan, Y. [2017]
34	a	HUVEC	15	24	US vs. SC	in vitro	up	2.417133	384	Weber, M. [2010]
92	b-5p	collateral vessels	-	-	FSS vs. con	in vivo	up	8.09613	3100	Guan, Y. [2017]
92	a-5p	collateral vessels	-	-	FSS vs. con	in vivo	up	3.80869	3100	Guan, Y. [2017]
92	b	HUVEC	12	12	LS vs. SC	in vitro	down	0.16	569	Qin, X. [2009]
92	a	HUVEC	12	12	LS vs. SC	in vitro	down	0.56	569	Qin, X. [2009]
98	-	HAEC	12	24	LS vs. SC	in vitro	up	2.34±0.13	380	Chen, L.J. [2015]
98	5p	collateral vessels	-	-	FSS vs. con	in vivo	down	4.79095	3100	Guan, Y. [2017]
98	-	HUVEC	12	12	LS vs. SC	in vitro	up	1.59	569	Qin, X. [2009]
99	a-5p	collateral vessels	-	-	FSS vs. con	in vivo	down	3.150019751	3100	Guan, Y. [2017]
99	b	HUVEC	12	12	LS vs. SC	in vitro	down	0.22	569	Qin, X. [2009]
99	a	HUVEC	12	24	PS vs. SC	in vitro	down	-	856	Wang, K. [2009]
100	5p	collateral vessels	-	-	FSS vs. con	in vivo	down	4.56497	3100	Guan, Y. [2017]
100	-	PAVEC	-	-	OS vs. LS	in vivo	up	1.638841881	2025	Rathan, S. [2016]
101	-	HAEC	12	24	LS vs. SC	in vitro	up	2.12±0.06	380	Chen, L.J. [2015]
101	-	HUVEC	12	12	LS vs. SC	in vitro	up	1.83	569	Qin, X. [2009]
103	-	HUVEC	12	12	LS vs. SC	in vitro	down	0.36	569	Qin, X. [2009]
106	b	HUVEC	12	12	LS vs. SC	in vitro	down	0.16	569	Qin, X. [2009]
106	a	HUVEC	12	12	LS vs. SC	in vitro	down	0.08	569	Qin, X. [2009]
106	a	HUVEC	12	24	PS vs. SC	in vitro	down	0.6 ± 0.1	856	Wang, K. [2009]
107	-	HAEC	12	24	LS vs. SC	in vitro	down	0.33±0.18	380	Chen, L.J. [2015]
107	-	HUVEC	12	12	LS vs. SC	in vitro	down	0.33	569	Qin, X. [2009]
125	a-5p	collateral vessels	-	-	FSS vs. con	in vivo	down	2.54172347	3100	Guan, Y. [2017]
125	b-5p	collateral vessels	-	-	FSS vs. con	in vivo	down	2.213879771	3100	Guan, Y. [2017]
125	a-3p	HUVEC	15	24	OS vs. LS	in vitro	down	0.84	856	Ni, C. [2011]
125	a-5p	HUVEC	12	12	LS vs. SC	in vitro	up	0.17	569	Qin, X. [2009]
125	b	HUVEC	12	24	PS vs. SC	in vitro	down	-	856	Wang, K. [2009]
126	-	HUVEC	15	24	US vs. SC	in vitro	up	2.389289	384	Weber, M. [2010]
127	5p	collateral vessels	-	-	FSS vs. con	in vivo	up	2.78049	3100	Guan, Y. [2017]
130	b-5p	collateral vessels	-	-	FSS vs. con	in vivo	up	2.515243902	3100	Guan, Y. [2017]
133	a	HAEC	12	24	LS vs. SC	in vitro	down	0.15±0.08	380	Chen, L.J. [2015]
133	b-3p	collateral vessels	-	-	FSS vs. con	in vivo	up	2.19228	3100	Guan, Y. [2017]
139	3p	HAVEC	-	24	fOS vs. vLS	in vitro	down	1.86454435482134	1145	Holliday, C.J. [2011]
139	5p	HUVEC	15	24	OS vs. LS	in vitro	down	1.87	856	Ni, C. [2011]
139	3p	HAVEC	-	24	vOS vs. vLS	in vitro	down	1.50021752051379	1145	Holliday, C.J. [2011]
143	5p	collateral vessels	-	-	FSS vs. con	in vivo	down	4.3995	3100	Guan, Y. [2017]
145	3p	collateral vessels	-	-	FSS vs. con	in vivo	down	3.171432554	3100	Guan, Y. [2017]
145	5p	collateral vessels	-	-	FSS vs. con	in vivo	down	2.209689889	3100	Guan, Y. [2017]
146	b	HAEC	12	24	LS vs. SC	in vitro	down	0.02±0.02	380	Chen, L.J. [2015]
148	a	HUVEC	12	12	LS vs. SC	in vitro	up	1.32	569	Qin, X. [2009]
149	-	HUVEC	15	24	OS vs. LS	in vitro	up	2.51	856	Ni, C. [2011]
150	-	PAVEC	-	-	OS vs. LS	in vivo	up	2.029511713	2025	Rathan, S. [2016]
151	3p	HUVEC	15	24	OS vs. LS	in vitro	down	0.54	856	Ni, C. [2011]
151	5p	HUVEC	12	12	LS vs. SC	in vitro	down	0.43	569	Qin, X. [2009]
155	-	HUVEC	15	24	US vs. SC	in vitro	up	3.298047	384	Weber, M. [2010]
181	b-5p	collateral vessels	-	-	FSS vs. con	in vivo	down	2.423409923	3100	Guan, Y. [2017]
181	a-5p	collateral vessels	-	-	FSS vs. con	in vivo	down	2.160005478	3100	Guan, Y. [2017]
181	b	HUVEC	12	12	LS vs. SC	in vitro	up	1.52	569	Qin, X. [2009]
181	d	HUVEC	12	12	LS vs. SC	in vitro	up	1.09	569	Qin, X. [2009]
181	a	PAVEC	-	-	OS vs. LS	in vivo	up	2.326768482	2025	Rathan, S. [2016]
181	b	PAVEC	-	-	OS vs. LS	in vivo	up	2.146019224	2025	Rathan, S. [2016]
182	-	HAEC	12	24	LS vs. SC	in vitro	down	0.12±0.12	380	Chen, L.J. [2015]
182	-	HUVEC	12	12	LS vs. SC	in vitro	down	0.90	569	Qin, X. [2009]
183	3p	collateral vessels	-	-	FSS vs. con	in vivo	up	3.7473	3100	Guan, Y. [2017]
184	-	HAEC	12	24	LS vs. SC	in vitro	down	0.07±0.05	380	Chen, L.J. [2015]
186	-	HUVEC	12	12	LS vs. SC	in vitro	up	1.36	569	Qin, X. [2009]
187	-	HAVEC	-	24	fOS vs. vLS	in vitro	up	1.87925420124773	1145	Holliday, C.J. [2011]
187	-	HAVEC	-	24	vOS vs. vLS	in vitro	up	1.59519011037549	1145	Holliday, C.J. [2011]
187	-	HAVEC	-	24	fOS vs. fLS	in vitro	up	2.14457570592606	1145	Holliday, C.J. [2011]
190	a-5p	collateral vessels	-	-	FSS vs. con	in vivo	down	2.170155502	3100	Guan, Y. [2017]
191	-	HUVEC	15	24	OS vs. LS	in vitro	down	0.19	856	Ni, C. [2011]
191	-	HUVEC	12	12	LS vs. SC	in vitro	down	0.55	569	Qin, X. [2009]
192	-	HAVEC	-	24	vOS vs. vLS	in vitro	down	1.56720470044606	1145	Holliday, C.J. [2011]
192	-	HUVEC	15	24	OS vs. LS	in vitro	down	1.41	856	Ni, C. [2011]
194	-	HUVEC	15	24	OS vs. LS	in vitro	down	1.12	856	Ni, C. [2011]
195	5p	collateral vessels	-	-	FSS vs. con	in vivo	down	2.042363996	3100	Guan, Y. [2017]
195	-	HUVEC	15	24	OS vs. LS	in vitro	down	0.54	856	Ni, C. [2011]
195	-	HUVEC	12	12	LS vs. SC	in vitro	up	1.05	569	Qin, X. [2009]
195	-	HUVEC	15	24	US vs. SC	in vitro	up	1.919694	384	Weber, M. [2010]
196	a-5p	collateral vessels	-	-	FSS vs. con	in vivo	down	2.590468443	3100	Guan, Y. [2017]
196	b-5p	collateral vessels	-	-	FSS vs. con	in vivo	down	2.572727273	3100	Guan, Y. [2017]
197	-	HUVEC	12	12	LS vs. SC	in vitro	down	0.95	569	Qin, X. [2009]
199	a-5p	collateral vessels	-	-	FSS vs. con	in vivo	down	2.56509734	3100	Guan, Y. [2017]
199	a-3p	PAVEC	-	-	OS vs. LS	in vivo	up	3.410530899	2025	Rathan, S. [2016]
199	b-3p	PAVEC	-	-	OS vs. LS	in vivo	up	3.417698977	2025	Rathan, S. [2016]
199	a-5p	PAVEC	-	-	OS vs. LS	in vivo	up	2.061154999	2025	Rathan, S. [2016]
199	a-3p	HUVEC	12	24	PS vs. SC	in vitro	up	-	856	Wang, K. [2009]
200	c-3p	collateral vessels	-	-	FSS vs. con	in vivo	up	3.59361	3100	Guan, Y. [2017]
200	c	HUVEC	12	12	LS vs. SC	in vitro	up	1.40	569	Qin, X. [2009]
204	3p	collateral vessels	-	-	FSS vs. con	in vivo	up	2.62905	3100	Guan, Y. [2017]
205	-	HAEC	12	24	LS vs. SC	in vitro	down	0.21±0.21	380	Chen, L.J. [2015]
208	5p	collateral vessels	-	-	FSS vs. con	in vivo	up	2.30965	3100	Guan, Y. [2017]
214	-	PAVEC	-	-	OS vs. LS	in vivo	up	1.854785474	2025	Rathan, S. [2016]
216	a	HAEC	12	24	LS vs. SC	in vitro	up	2.49±0.25	380	Chen, L.J. [2015]
216	a	HUVEC	12	24	PS vs. SC	in vitro	down	-	856	Wang, K. [2009]
217	-	HAVEC	-	24	fOS vs. vLS	in vitro	up	1.92128124485309	1145	Holliday, C.J. [2011]
217	-	HAVEC	-	24	vOS vs. vLS	in vitro	up	1.517106902836	1145	Holliday, C.J. [2011]
218	-	HUVEC	12	12	LS vs. SC	in vitro	up	0.34	569	Qin, X. [2009]
221	-	HUVEC	12	12	LS vs. SC	in vitro	down	0.26	569	Qin, X. [2009]
221	-	HUVEC	12	24	PS vs. SC	in vitro	down	0.7 ± 0.1	856	Wang, K. [2009]
222	-	HUVEC	12	12	LS vs. SC	in vitro	down	0.28	569	Qin, X. [2009]
222	-	HUVEC	12	24	PS vs. SC	in vitro	down	-	856	Wang, K. [2009]
223	-	PAVEC	-	-	OS vs. LS	in vivo	up	1.532971986	2025	Rathan, S. [2016]
224	5p	collateral vessels	-	-	FSS vs. con	in vivo	down	2.198135198	3100	Guan, Y. [2017]
291	a-5p	collateral vessels	-	-	FSS vs. con	in vivo	up	3.457928187	3100	Guan, Y. [2017]
294	-	collateral vessels	-	-	FSS vs. con	in vivo	up	2.0105	3100	Guan, Y. [2017]
299	a-5p	collateral vessels	-	-	FSS vs. con	in vivo	up	3.62672	3100	Guan, Y. [2017]
300	5p	collateral vessels	-	-	FSS vs. con	in vivo	up	2.87653	3100	Guan, Y. [2017]
320	a	HUVEC	15	24	OS vs. LS	in vitro	down	1.03	856	Ni, C. [2011]
320	c	HUVEC	15	24	OS vs. LS	in vitro	down	1.08	856	Ni, C. [2011]
320	d	HUVEC	15	24	OS vs. LS	in vitro	down	1.18	856	Ni, C. [2011]
320	b	HUVEC	15	24	OS vs. LS	in vitro	down	1.20	856	Ni, C. [2011]
320	-	HUVEC	12	12	LS vs. SC	in vitro	down	0.55	569	Qin, X. [2009]
329	3p	collateral vessels	-	-	FSS vs. con	in vivo	up	2.02124	3100	Guan, Y. [2017]
330	5p	HAEC	12	24	LS vs. SC	in vitro	down	0.08±0.04	380	Chen, L.J. [2015]
338	3p	collateral vessels	-	-	FSS vs. con	in vivo	down	2.725543031	3100	Guan, Y. [2017]
340	-	HUVEC	12	12	LS vs. SC	in vitro	up	1.41	569	Qin, X. [2009]
341	-	collateral vessels	-	-	FSS vs. con	in vivo	up	4.76488	3100	Guan, Y. [2017]
342	3p	HUVEC	12	12	LS vs. SC	in vitro	up	0.59	569	Qin, X. [2009]
344	b-3p	collateral vessels	-	-	FSS vs. con	in vivo	up	2.47071	3100	Guan, Y. [2017]
347	-	collateral vessels	-	-	FSS vs. con	in vivo	down	2.776367022	3100	Guan, Y. [2017]
352	-	collateral vessels	-	-	FSS vs. con	in vivo	down	2.873047456	3100	Guan, Y. [2017]
361	5p	HUVEC	12	12	LS vs. SC	in vitro	down	0.42	569	Qin, X. [2009]
361	5p	HUVEC	12	24	PS vs. SC	in vitro	up	-	856	Wang, K. [2009]
365	-	HUVEC	12	12	LS vs. SC	in vitro	up	1.34	569	Qin, X. [2009]
370	-	HAVEC	-	24	fLS vs. vLS	in vitro	down	1.71182415183888	1145	Holliday, C.J. [2011]
372	-	HAEC	12	24	LS vs. SC	in vitro	down	0.07±0.07	380	Chen, L.J. [2015]
374	a	HAVEC	-	24	fOS vs. vLS	in vitro	up	1.51161820167753	1145	Holliday, C.J. [2011]
374	a	HUVEC	12	12	LS vs. SC	in vitro	up	1.62	569	Qin, X. [2009]
374	b	HUVEC	12	12	LS vs. SC	in vitro	up	0.85	569	Qin, X. [2009]
375	-	HAEC	12	24	LS vs. SC	in vitro	down	0.05±0.05	380	Chen, L.J. [2015]
375	3p	collateral vessels	-	-	FSS vs. con	in vivo	down	2.070707071	3100	Guan, Y. [2017]
376	a-3p	collateral vessels	-	-	FSS vs. con	in vivo	up	2.15943	3100	Guan, Y. [2017]
376	a	HUVEC	15	24	US vs. SC	in vitro	up	1.941718	384	Weber, M. [2010]
377	5p	collateral vessels	-	-	FSS vs. con	in vivo	up	4.84736	3100	Guan, Y. [2017]
380	-	HAEC	12	24	LS vs. SC	in vitro	down	0.03±0.03	380	Chen, L.J. [2015]
382	-	HAVEC	-	24	fOS vs. vLS	in vitro	down	1.74437314109601	1145	Holliday, C.J. [2011]
411	-	HAVEC	-	24	vOS vs. vLS	in vitro	down	1.68796944105017	1145	Holliday, C.J. [2011]
421	-	HUVEC	15	24	OS vs. LS	in vitro	up	0.95	856	Ni, C. [2011]
423	5p	HUVEC	12	12	LS vs. SC	in vitro	down	0.57	569	Qin, X. [2009]
424	-	HUVEC	15	24	OS vs. LS	in vitro	up	0.42	856	Ni, C. [2011]
424	-	HUVEC	12	12	LS vs. SC	in vitro	up	1.81	569	Qin, X. [2009]
433	-	HAVEC	-	24	fOS vs. vLS	in vitro	down	1.62895320794179	1145	Holliday, C.J. [2011]
434	3p	collateral vessels	-	-	FSS vs. con	in vivo	up	2.018792483	3100	Guan, Y. [2017]
451	-	HAEC	12	24	LS vs. SC	in vitro	up	8.76±2.23	380	Chen, L.J. [2015]
455	3p	PAVEC	-	-	OS vs. LS	in vivo	up	2.04663902	2025	Rathan, S. [2016]
483	3p	collateral vessels	-	-	FSS vs. con	in vivo	up	8.41463	3100	Guan, Y. [2017]
483	3p	HAVEC	-	24	fOS vs. vLS	in vitro	down	2.15020204841538	1145	Holliday, C.J. [2011]
483	5p	HUVEC	12	24	PS vs. SC	in vitro	up	-	856	Wang, K. [2009]
485	3p	collateral vessels	-	-	FSS vs. con	in vivo	up	2.80358	3100	Guan, Y. [2017]
485	3p	HAVEC	-	24	fOS vs. vLS	in vitro	down	1.61098128898998	1145	Holliday, C.J. [2011]
485	3p	HAVEC	-	24	fOS vs. vOS	in vitro	down	1.58173843129663	1145	Holliday, C.J. [2011]
485	5p	HAVEC	-	24	fOS vs. vLS	in vitro	down	1.50429873991295	1145	Holliday, C.J. [2011]
485	5p	HAVEC	-	24	fOS vs. vOS	in vitro	down	1.56708066534267	1145	Holliday, C.J. [2011]
486	5p	HAEC	12	24	LS vs. SC	in vitro	down	0.45±0.10	380	Chen, L.J. [2015]
486	5p	HAVEC	-	24	fOS vs. vLS	in vitro	down	2.6041072673478	1145	Holliday, C.J. [2011]
486	5p	HAVEC	-	24	vOS vs. vLS	in vitro	down	1.93184195316156	1145	Holliday, C.J. [2011]
486	5p	HAVEC	-	24	fOS vs. fLS	in vitro	down	2.67484931048999	1145	Holliday, C.J. [2011]
486	3p	HAVEC	-	24	fOS vs. vLS	in vitro	down	1.77598236739676	1145	Holliday, C.J. [2011]
486	3p	HAVEC	-	24	vOS vs. vLS	in vitro	down	1.70206150839254	1145	Holliday, C.J. [2011]
486	3p	HAVEC	-	24	fOS vs. fLS	in vitro	down	1.63706530452136	1145	Holliday, C.J. [2011]
490	5p	collateral vessels	-	-	FSS vs. con	in vivo	up	2.37336	3100	Guan, Y. [2017]
497	5p	collateral vessels	-	-	FSS vs. con	in vivo	down	2.888349061	3100	Guan, Y. [2017]
503	5p	collateral vessels	-	-	FSS vs. con	in vivo	up	2.32738	3100	Guan, Y. [2017]
517	a	HAEC	12	24	LS vs. SC	in vitro	down	0.32±0.23	380	Chen, L.J. [2015]
518	f	HAEC	12	24	LS vs. SC	in vitro	down	0.14±0.14	380	Chen, L.J. [2015]
518	e	HAVEC	-	24	vOS vs. vLS	in vitro	down	1.87325867273966	1145	Holliday, C.J. [2011]
520	g	HAEC	12	24	LS vs. SC	in vitro	down	0.05±0.05	380	Chen, L.J. [2015]
520	e	HAEC	12	24	LS vs. SC	in vitro	down	0.13±0.13	380	Chen, L.J. [2015]
523	-	PAVEC	-	-	OS vs. LS	in vivo	up	1.69790609	2025	Rathan, S. [2016]
543	-	HAVEC	-	24	fOS vs. vLS	in vitro	down	1.64829273374005	1145	Holliday, C.J. [2011]
548	o	HAVEC	-	24	vOS vs. vLS	in vitro	down	1.79236131379663	1145	Holliday, C.J. [2011]
549	-	HAVEC	-	24	fOS vs. vLS	in vitro	down	1.5212867320203	1145	Holliday, C.J. [2011]
618	-	PAVEC	-	-	OS vs. LS	in vivo	up	1.513205229	2025	Rathan, S. [2016]
638	-	HUVEC	15	24	OS vs. LS	in vitro	up	1.79	856	Ni, C. [2011]
638	-	HUVEC	12	12	LS vs. SC	in vitro	down	0.37	569	Qin, X. [2009]
647	-	HAVEC	-	24	vOS vs. vLS	in vitro	down	1.57078961220999	1145	Holliday, C.J. [2011]
653	3p	collateral vessels	-	-	FSS vs. con	in vivo	up	37.561	3100	Guan, Y. [2017]
654	3p	HAVEC	-	24	vOS vs. vLS	in vitro	down	1.71942579213332	1145	Holliday, C.J. [2011]
663	-	HUVEC	15	24	OS vs. LS	in vitro	up	2.02	856	Ni, C. [2011]
663	-	HUVEC	12	12	LS vs. SC	in vitro	up	0.26	569	Qin, X. [2009]
665	-	collateral vessels	-	-	FSS vs. con	in vivo	up	3.51174	3100	Guan, Y. [2017]
674	5p	collateral vessels	-	-	FSS vs. con	in vivo	down	2.863621876	3100	Guan, Y. [2017]
675	-	collateral vessels	-	-	FSS vs. con	in vivo	up	4.14376	3100	Guan, Y. [2017]
702	3p	collateral vessels	-	-	FSS vs. con	in vivo	up	2.6446	3100	Guan, Y. [2017]
708	-	PAVEC	-	-	OS vs. LS	in vivo	up	1.901627054	2025	Rathan, S. [2016]
720	-	HUVEC	12	24	PS vs. SC	in vitro	down	-	856	Wang, K. [2009]
768	5p	HUVEC	12	12	LS vs. SC	in vitro	down	1.02	569	Qin, X. [2009]
769	3p	HAVEC	-	24	fOS vs. fLS	in vitro	up	1.5768888368607	1145	Holliday, C.J. [2011]
770	3p	collateral vessels	-	-	FSS vs. con	in vivo	up	5.40713	3100	Guan, Y. [2017]
877	-	HUVEC	12	12	LS vs. SC	in vitro	down	0.56	569	Qin, X. [2009]
883	5p	collateral vessels	-	-	FSS vs. con	in vivo	up	2.0218	3100	Guan, Y. [2017]
923	-	HAVEC	-	24	fOS vs. vLS	in vitro	down	1.70099598989161	1145	Holliday, C.J. [2011]
923	-	HUVEC	12	24	PS vs. SC	in vitro	up	2.2 ± 0.1	856	Wang, K. [2009]
923	-	HAVEC	-	24	vOS vs. vLS	in vitro	down	1.52224806101183	1145	Holliday, C.J. [2011]
923	-	HAVEC	-	24	fOS vs. fLS	in vitro	down	1.80190774356471	1145	Holliday, C.J. [2011]
939	-	HUVEC	15	24	OS vs. LS	in vitro	up	1.64	856	Ni, C. [2011]
1231	-	HUVEC	15	24	OS vs. LS	in vitro	up	1.89	856	Ni, C. [2011]
1237	-	HAVEC	-	24	fOS vs. vLS	in vitro	down	1.63286772482364	1145	Holliday, C.J. [2011]
1244	-	HAVEC	-	24	fOS vs. vLS	in vitro	down	1.90872785286723	1145	Holliday, C.J. [2011]
1244	-	HAVEC	-	24	vOS vs. vLS	in vitro	down	1.6402188575523	1145	Holliday, C.J. [2011]
1244	-	HAVEC	-	24	fOS vs. fLS	in vitro	down	1.64300652523989	1145	Holliday, C.J. [2011]
1275	-	HUVEC	15	24	OS vs. LS	in vitro	up	0.95	856	Ni, C. [2011]
1280	-	HUVEC	12	24	PS vs. SC	in vitro	down	-	856	Wang, K. [2009]
1290	-	HAVEC	-	24	vOS vs. vLS	in vitro	down	3.26974864124417	1145	Holliday, C.J. [2011]
1300	-	HAVEC	-	24	vOS vs. vLS	in vitro	down	1.6147948371622	1145	Holliday, C.J. [2011]
1308	5p	HUVEC	12	24	PS vs. SC	in vitro	up	-	856	Wang, K. [2009]
1469	-	HUVEC	15	24	OS vs. LS	in vitro	up	1.66	856	Ni, C. [2011]
3541	-	collateral vessels	-	-	FSS vs. con	in vivo	up	2.454878049	3100	Guan, Y. [2017]
3559	5p	collateral vessels	-	-	FSS vs. con	in vivo	up	2.772357724	3100	Guan, Y. [2017]
3572	-	collateral vessels	-	-	FSS vs. con	in vivo	up	3.44566	3100	Guan, Y. [2017]
3573	3p	collateral vessels	-	-	FSS vs. con	in vivo	up	3.26148	3100	Guan, Y. [2017]
3573	5p	collateral vessels	-	-	FSS vs. con	in vivo	up	3.09703	3100	Guan, Y. [2017]
3577	-	collateral vessels	-	-	FSS vs. con	in vivo	up	2.0122	3100	Guan, Y. [2017]
3584	3p	collateral vessels	-	-	FSS vs. con	in vivo	up	4.30759	3100	Guan, Y. [2017]
3590	5p	collateral vessels	-	-	FSS vs. con	in vivo	up	3.22725	3100	Guan, Y. [2017]
3594	3p	collateral vessels	-	-	FSS vs. con	in vivo	up	9.31359	3100	Guan, Y. [2017]
3596	c	collateral vessels	-	-	FSS vs. con	in vivo	up	2.005032907	3100	Guan, Y. [2017]
let-7	a-3p	collateral vessels	-	-	FSS vs. con	in vivo	up	2.086275937	3100	Guan, Y. [2017]
let-7	a-5p	collateral vessels	-	-	FSS vs. con	in vivo	down	3.643793535	3100	Guan, Y. [2017]
let-7	b-5p	collateral vessels	-	-	FSS vs. con	in vivo	down	2.146867493	3100	Guan, Y. [2017]
let-7	c-3p	collateral vessels	-	-	FSS vs. con	in vivo	down	2.983700643	3100	Guan, Y. [2017]
let-7	c-5p	collateral vessels	-	-	FSS vs. con	in vivo	down	2.738042055	3100	Guan, Y. [2017]
let-7	d-5p	collateral vessels	-	-	FSS vs. con	in vivo	down	2.854490731	3100	Guan, Y. [2017]
let-7	f-5p	collateral vessels	-	-	FSS vs. con	in vivo	down	5.200726271	3100	Guan, Y. [2017]
let-7	e	HAEC	12	24	LS vs. SC	in vitro	up	2.13±0.40	380	Chen, L.J. [2015]
let-7	c	HUVEC	15	24	US vs. SC	in vitro	up	2.165239	384	Weber, M. [2010]
let-7	b	HUVEC	12	12	LS vs. SC	in vitro	up	1.29	569	Qin, X. [2009]
let-7	c	HUVEC	12	12	LS vs. SC	in vitro	up	0.57	569	Qin, X. [2009]
let-7	d	HUVEC	12	12	LS vs. SC	in vitro	up	0.40	569	Qin, X. [2009]
let-7	f	HUVEC	12	12	LS vs. SC	in vitro	up	0.19	569	Qin, X. [2009]

## Sheet: Abbreviations
Abbreviations
-	not specified/ not applicable
con	control
EC	endothelial cells
fdr	false discovery rate
fLS	fibrosa endothelium laminar shear stress
fOS	fibrosa endothelium oscillatory shear stress
FSS	fluid shear stress
HAVEC	human aortic valvular endothelial cells
HUVEC	human umbilical vein endothelial cells
LS	laminar shear stress
OS	oscillatory shear stress
PAVEC	porcine atrio-ventricular endothelial cells
PS	pulsatile shear stress
SS	shear stress
SMC	smooth muscle cells
SC	static conditions
US	unidirectional shear stress
vLS	ventricularis endothelium laminar shear stress
vOS	ventricularis endothelium oscillatory shear stress

## Sheet: Analysis Criteria
Analysis criteria by study
References	Analysis criteria
Chen, L.J. [2015]	SS (EC/SMC) vs. SC (EC/SMC); ratio*
	p<0.05 and a mean SS (EC/SMC) vs. SC (EC/SMC) ratio >2.0 (up) and <0.5 (down)
Guan, Y. [2017]	AV-shunt vs. control; fold change**
	p<0.05 and fold change >2.0
Holliday, C.J. [2011]	fOS vs. vLS, vOS vs. vLS, fOS vs. fLS, fOS vs. vOS, fLS vs. vLS; fold change
	fdr <25% and fold change >1.5
Ni, C.W. [2011]	OS vs. LS; fold change (log2 scale)
	p<0.05 and fold change >50%
Qin, X. [2010]	LS vs. SC; fold change
	p<0.05
Rathan, S. [2016]	OS vs. LS; fold change
	fdr <25%***
Wang, K. [2010]	PS vs. SC; fold change (log2 scale)
	p<0.01 and fold change >1.25
Weber, M. [2010]	US vs. SC; fold change
	p<0.05
*study analysed EC/SMC co-culture
**study used arterio-venous shunt to increase FSS in collateral arteries
***only hsa-miR-sequences
